# Supplementary material for: Systematic Identification and Comparison of the Expressed Profiles of Exosomal MiRNAs in Pigs Infected with NADC30-like PRRSV Strain
Source: Animals (Basel). 2023 Feb 28;13(5):876. doi: 10.3390/ani13050876 (PMC10000162; doi:10.3390/ani13050876)
Supplement: Supplementary file 1 [file animals-13-00876-s001.zip › Table S1.xlsx]

## Sheet: Table S1
Table S1 Primer sequence of miRNA for qRT-PCR
MiRNA	5'-3'
miR-124a-RT-Primer	GTCGTATCCAGTGCAGGGTCCGAGGTATTCGCACTGGATACGACTGGCAT
miR-124a-F	CGTAAGGCACGCGGTGA
miR-375-RT-Primer	GTCGTATCCAGTGCAGGGTCCGAGGTATTCGCACTGGATACGACTCACGC
miR-375-F	GCGTTTGTTCGTTCGGCTC
miR-34c-RT-Primer	GTCGTATCCAGTGCAGGGTCCGAGGTATTCGCACTGGATACGACGCAATC
miR-34c-F	CGCGAGGCAGTGTAGTTAGCT
miR-7137-3P-RT-Primer	GTCGTATCCAGTGCAGGGTCCGAGGTATTCGCACTGGATACGACCCCGGG
miR-7137-3P-F	GCGAGCTGGTCTGGGAGTT
miR-19a-RT-Primer	GTCGTATCCAGTGCAGGGTCCGAGGTATTCGCACTGGATACGACTCAGTT
miR-19a-F	GCGTGTGCAAATCTATGCAA
miR-32-RT-Primer	GTCGTATCCAGTGCAGGGTCCGAGGTATTCGCACTGGATACGACGCAACT
miR-32-F	CGCGCGTATTGCACATTACTA
miR-615-RT-Primer	GTCGTATCCAGTGCAGGGTCCGAGGTATTCGCACTGGATACGACAGAGGG
miR-615-F	CGTCCGAGCCTGGGTCT
miR-122-5p-RT-Primer	GTCGTATCCAGTGCAGGGTCCGAGGTATTCGCACTGGATACGACACAAAC
miR-122-5p-F	GCGTGGAGTGTGACAATGGT
miR-98-RT-primer	GTCGTATCCAGTGCAGGGTCCGAGGTATTCGCACTGGATACGACAACAAT
miR-98-F	CGCGCGTGAGGTAGTAAGTTGT
miR-223-RT-primer	GTCGTATCCAGTGCAGGGTCCGAGGTATTCGCACTGGATACGACGGGGTA
miR-223-F	GCGCGTGTCAGTTTGTCAAA
R	AGTGCAGGGTCCGAGGTATT
