# Supplementary material for: Systematic Identification and Comparison of the Expressed Profiles of Exosomal MiRNAs in Pigs Infected with NADC30-like PRRSV Strain
Source: Animals (Basel). 2023 Feb 28;13(5):876. doi: 10.3390/ani13050876 (PMC10000162; doi:10.3390/ani13050876)
Supplement: Supplementary file 1 [file animals-13-00876-s001.zip › Table S2.xlsx]

## Sheet: Table S2-1
Table S2-1 Length distribution of read counts
Length	Count
18nt	30671.5
19nt	575645
20nt	449803
21nt	47367.2
22nt	50157.6
23nt	46626.8
24nt	71272.6
25nt	82540.7
26nt	86302.8
Total	1.44039e+06

## Sheet: Table S2-2
Table S2-2 Overview of the small RNA transcriptome data
Sample	Reads	Bases	Error rate	Q20	Q30	GC content
control1	11223001	0.561G	0.0001	0.9911	0.9692	0.6096
control2	10384485	0.519G	0.0001	0.9944	0.9789	0.5225
control3	10917859	0.546G	0.0001	0.9895	0.9657	0.5265
control4	11293428	0.565G	0.0001	0.9896	0.9655	0.5703
control5	9874422	0.494G	0.0001	0.9886	0.9627	0.546
control6	10418729	0.521G	0.0001	0.9888	0.962	0.5317
treatment1	12052861	0.603G	0.0001	0.9942	0.9775	0.5569
treatment2	10746345	0.537G	0.0001	0.9915	0.9697	0.5262
treatment3	13011688	0.651G	0.0001	0.9943	0.9784	0.5207
treatment4	10687405	0.534G	0.0001	0.9896	0.9654	0.5224
treatment5	11880323	0.594G	0.0001	0.994	0.9769	0.5257
treatment6	9923687	0.496G	0.0001	0.9944	0.9787	0.5264

## Sheet: Table S2-3
Table S2-3 Clean reads mapping rate
Sample	Total reads	Mapped reads	Mapping rate
control1	10825213	10435028	0.964
control2	10213510	9516848	0.9318
control3	10004402	9492668	0.9488
control4	9995743	9632725	0.9637
control5	9131146	8758707	0.9592
control6	9664222	9187446	0.9507
treatment1	11764752	11412544	0.9701
treatment2	10548845	9736650	0.923
treatment3	12812306	12090535	0.9437
treatment4	10039028	9353728	0.9317
treatment5	11685338	11041079	0.9449
treatment6	9744817	9421507	0.9668
Total	126429322	120079465	0.9498
