# Supplementary material for: Systematic Identification and Comparison of the Expressed Profiles of Exosomal MiRNAs in Pigs Infected with NADC30-like PRRSV Strain
Source: Animals (Basel). 2023 Feb 28;13(5):876. doi: 10.3390/ani13050876 (PMC10000162; doi:10.3390/ani13050876)
Supplement: Supplementary file 1 [file animals-13-00876-s001.zip › Table S3.xlsx]

## Sheet: Table S3
Table S3 DE miRNAs in between control and treatment group
MiRNA	Treatment	Control	Log2Fold Change	P value	Regulated
ssc-let-7f-5p	685.835	431.577	0.668241	0.0206452	up
ssc-miR-30b-5p	46.1186	27.0897	0.767606	0.0391927	up
ssc-miR-26b-5p	151.655	84.5533	0.842865	0.0424747	up
ssc-miR-27a	79.9124	44.4804	0.845249	0.034599	up
ssc-miR-30a-3p	28.0815	14.3807	0.965488	0.0157983	up
ssc-miR-10b	772.493	345.896	1.15918	0.00869194	up
ssc-miR-151-5p	26.8806	9.87728	1.44438	0.0332721	up
ssc-miR-223	12.894	4.59041	1.49	0.0254381	up
ssc-miR-98	26.3326	8.14859	1.69223	0.00387638	up
ssc-miR-615	6.78441	1.84373	1.8796	0.0116907	up
ssc-miR-32	2.73338	0.257206	3.40969	0.00935831	up
ssc-miR-19a	1.68685	0.151082	3.48092	0.040774	up
novel_102	2.23173	0.158477	3.81581	0.00872983	up
ssc-miR-124a	1.29382	22.8747	-4.14405	0.00103307	down
ssc-miR-375	0.223861	3.90259	-4.12375	0.00170421	down
ssc-miR-34c	0.926362	10.2909	-3.47365	0.00219279	down
ssc-miR-7137-3p	3.75391	30.0684	-3.00178	0.00198418	down
ssc-miR-122-5p	32.112	221.57	-2.78658	0.000850865	down
ssc-miR-7137-5p	4.42901	30.2961	-2.77407	0.00555921	down
ssc-miR-6529	12.3066	73.0987	-2.57041	0.00134691	down
ssc-miR-129a-5p	5.10512	29.7953	-2.54506	0.0195335	down
ssc-miR-4331-3p	20.8219	110.402	-2.40659	0.0186462	down
ssc-miR-423-5p	203.422	1027.59	-2.33672	0.000622885	down
ssc-miR-140-3p	199.539	1001.8	-2.32786	0.00298417	down
ssc-miR-151-3p	211.589	618.796	-1.5482	0.00286957	down
ssc-miR-320	53.8901	149.553	-1.47256	0.0246803	down
ssc-miR-744	7.11733	19.0592	-1.42108	0.0298646	down
ssc-miR-7134-3p	41.3469	109.501	-1.40509	0.0158147	down
ssc-miR-378	94.8224	230.44	-1.28109	0.013399	down
ssc-miR-128	39.2943	93.507	-1.25076	0.00301622	down
ssc-miR-486	33.3402	66.5875	-0.99799	0.02423	down
ssc-miR-191	66.3654	122.288	-0.881776	0.027619	down
ssc-miR-28-3p	33.4181	61.0548	-0.869476	0.0433052	down
