# Supplementary material for: Systematic Identification and Comparison of the Expressed Profiles of Exosomal MiRNAs in Pigs Infected with NADC30-like PRRSV Strain
Source: Animals (Basel). 2023 Feb 28;13(5):876. doi: 10.3390/ani13050876 (PMC10000162; doi:10.3390/ani13050876)
Supplement: Supplementary file 1 [file animals-13-00876-s001.zip › Table S4.xlsx]

## Sheet: Table S4
Table S4 Predicted binding of differentially expressed miRNA to CHsx1401 genome
	MRNAs binds to a conserved region of the CHsx1401 genome 3' UTR	MiRNAs binds to a conserved region of the 3' UTR close to the CHsx1401 genome
miRNA	ssc-miR-34c	ssc-miR-34c
	ssc-miR-375	ssc-miR-375
	ssc-miR-378	ssc-miR-378
	ssc-miR-486	ssc-miR-486
	ssc-miR-6529	ssc-miR-6529
		novel_102
		ssc-miR-124a
		ssc-miR-129a-5p
		ssc-miR-151-3p
		ssc-miR-223#
		ssc-miR-27a
		ssc-miR-320
		ssc-miR-423-5p
		ssc-miR-4331-3p
		ssc-miR-7137-3p
		ssc-miR-744
Note: "#" indicates that the expression is up-regulated after infection (treatment).
