# Supplementary material for: Systematic Identification and Comparison of the Expressed Profiles of Exosomal MiRNAs in Pigs Infected with NADC30-like PRRSV Strain
Source: Animals (Basel). 2023 Feb 28;13(5):876. doi: 10.3390/ani13050876 (PMC10000162; doi:10.3390/ani13050876)
Supplement: Supplementary file 1 [file animals-13-00876-s001.zip › Table S5.xlsx]

## Sheet: Table S5
Table S5 DE miRNAs related to exosome function and PRRSV
Entry	DE miRNAs involved in exosome uptake	DE miRNAs involved in PRRSV immunity	DE miRNAs involved in PRRSV invasion
miRNA	novel_102	novel_102	novel_102
	ssc-miR-320	ssc-miR-10b	ssc-miR-124a
	ssc-miR-34c	ssc-miR-122-5p	ssc-miR-129a-5p
	ssc-miR-423-5p	ssc-miR-124a	ssc-miR-140-3p
	ssc-miR-4331-3p	ssc-miR-128	ssc-miR-151-5p
	ssc-miR-486	ssc-miR-129a-5p	ssc-miR-320
	ssc-miR-615	ssc-miR-140-3p	ssc-miR-378
	ssc-miR-6529	ssc-miR-27a	ssc-miR-423-5p
	ssc-miR-7137-3p	ssc-miR-320	ssc-miR-4331-3p
	ssc-miR-7137-5p	ssc-miR-34c	ssc-miR-7137-3p
	ssc-miR-744	ssc-miR-378	ssc-miR-744
		ssc-miR-423-5p
		ssc-miR-4331-3p
		ssc-miR-486
		ssc-miR-615
		ssc-miR-7137-3p
		ssc-miR-7137-5p
		ssc-miR-744
